# Supplementary material for: Estimating the Relative Crystallinity of Biodegradable Polylactic Acid and Polyglycolide Polymer Composites by Machine Learning Methodologies
Source: Polymers (Basel). 2022 Jan 28;14(3):527. doi: 10.3390/polym14030527 (PMC8840207; doi:10.3390/polym14030527)
Supplement: Supplementary file 1 [file polymers-14-00527-s001.zip]

Archive with 9 entries (5 files):
- polymers-1505698-supplementary/
- polymers-1505698-supplementary/Supplementary_files/
- polymers-1505698-supplementary/Supplementary_files/Database/
- polymers-1505698-supplementary/Supplementary_files/Database/Relative Crystallinity.xlsx
- polymers-1505698-supplementary/Supplementary_files/Matlab_code/
- polymers-1505698-supplementary/Supplementary_files/Matlab_code/How to use.txt
- polymers-1505698-supplementary/Supplementary_files/Matlab_code/PSout.mat
- polymers-1505698-supplementary/Supplementary_files/Matlab_code/RC_Model.mat
- polymers-1505698-supplementary/Supplementary_files/Matlab_code/RunIt.p
