# Supplementary material for: Estimating the Relative Crystallinity of Biodegradable Polylactic Acid and Polyglycolide Polymer Composites by Machine Learning Methodologies
Source: Polymers (Basel). 2022 Jan 28;14(3):527. doi: 10.3390/polym14030527 (PMC8840207; doi:10.3390/polym14030527)
Supplement: Supplementary file 1 [file polymers-14-00527-s001.zip › polymers-1505698-supplementary/Supplementary_files/Database/Relative Crystallinity.xlsx]

## Sheet: Database
Crystallization time (min)	Crystallization temperature (⁰C)	PGA dosage (wt%)	Relative crytallinity (%)		ARD%	AARD%
			Experimental	CFFNN prediction
1.05229	125	0	0.4	0.401616	0.403889	8.06497
3.65019	125	0	0.8	0.458548	42.6815
13.0038	125	0	3	3.55393	18.4642
13.9144	125	0	4.2	4.48403	6.76262
14.8254	125	0	5.7	5.62146	1.37781
15.8669	125	0	7.6	7.33064	3.54422
16.7789	125	0	9.9	9.01717	8.91744
17.691	125	0	12.2	10.9824	9.9804
19.6459	125	0	17.5	16.0896	8.0594
20.559	125	0	20.5	19.2988	5.85948
21.472	125	0	23.6	22.4774	4.75686
22.5159	125	0	27.4	26.3034	4.0023
23.4295	125	0	30.8	29.9785	2.66723
24.344	125	0	35	33.8353	3.32763
25.2585	125	0	39.2	38.2836	2.33783
26.3024	125	0	43	42.8443	0.361982
27.2169	125	0	47.1	46.9933	0.226619
28.2608	125	0	51	52.0521	2.06302
29.1753	125	0	55.1	56.129	1.86743
30.0894	125	0	58.9	60.1057	2.04709
31.0039	125	0	63.1	63.9457	1.3402
32.0478	125	0	66.9	68.013	1.66372
32.9613	125	0	70.3	71.8363	2.18529
33.8754	125	0	74.1	75.0463	1.27703
34.9183	125	0	77.2	78.3404	1.47722
35.8318	125	0	80.6	81.0531	0.562102
38.6993	125	0	88.6	88.1994	0.452143
39.6109	125	0	90.5	89.9567	0.600278
41.5639	125	0	94.3	93.1914	1.17566
42.4749	125	0	95.8	94.3822	1.47999
48.1947	125	0	100	99.1573	0.842661
9.49978	90	0	4.9	26.3811	438.391
10.4113	90	0	6.8	13.9844	105.653
12.2374	90	0	12.9	18.2654	41.5925
13.0216	90	0	16.7	24.1367	44.5312
14.8516	90	0	25.9	40.9334	58.0439
16.6831	90	0	36.1	56.565	56.6898
18.5166	90	0	47.9	68.9247	43.8928
20.2207	90	0	60.1	77.2277	28.4987
21.1372	90	0	65.8	80.5419	22.4041
22.9692	90	0	76.4	85.7937	12.2954
23.8843	90	0	81	87.6897	8.25883
24.6694	90	0	85.6	89.1516	4.14908
25.7128	90	0	89	90.7525	1.96913
27.4085	90	0	94.7	93.0556	1.73642
31.9609	90	0	100	97.579	2.42097
6.50832	120	0	1.5	2.2299	48.6598
7.81097	120	0	4.6	3.90779	15.048
9.50669	120	0	10.3	7.89403	23.3589
11.2054	120	0	18.3	15.036	17.8362
11.9915	120	0	23.6	19.7927	16.1328
12.7776	120	0	28.9	25.4836	11.8215
13.6946	120	0	35	32.8806	6.05555
14.4818	120	0	41.1	40.1024	2.42736
15.2694	120	0	47.5	47.6125	0.236927
16.1873	120	0	54.4	55.9755	2.8962
17.1043	120	0	60.5	63.8172	5.48305
18.6786	120	0	72.6	75.5685	4.08888
19.5941	120	0	77.6	80.7618	4.07444
22.0774	120	0	89.7	90.4673	0.855386
28.7141	120	0	100	98.8168	1.18318
6.52067	115	0	11	9.83709	10.5719
7.43667	115	0	16.3	15.3162	6.03528
8.22429	115	0	22.8	21.8615	4.11638
9.01437	115	0	31.2	30.0271	3.75926
9.80445	115	0	39.5	39.5462	0.117072
10.595	115	0	48.3	49.8163	3.13924
11.5155	115	0	57	61.253	7.46136
12.9658	115	0	73.8	77.3638	4.82904
15.5854	115	0	90.9	93.0193	2.3315
17.5414	115	0	97	97.6018	0.620435
21.7012	115	0	100	100.516	0.515872
3.78204	90	0	2.3	1.81712	20.9947
4.6931	90	0	3.8	3.5456	6.69481
7.30976	90	0	18.6	18.6078	0.0419915
8.09935	90	0	26.6	26.7024	0.384843
9.0198	90	0	35.4	31.3689	11.3873
9.68199	90	0	45.2	22.9874	49.1429
12.3135	90	0	71.5	18.932	73.5216
16.372	90	0	96.6	54.1428	43.9515
20.5338	90	0	101.1	78.4045	22.4485
2.87344	110	0	2.7	4.85347	79.758
5.10938	110	0	24.3	24.3804	0.330856
6.03427	110	0	36.5	37.3311	2.27708
6.96114	110	0	50.2	53.1036	5.78409
8.81191	110	0	75.3	77.5625	3.0046
9.60496	110	0	85.9	85.0386	1.00279
11.0469	110	0	96.2	93.3504	2.96214
11.6992	110	0	98.5	95.8126	2.72834
3.40131	100	0	9.1	9.09604	0.0435113
5.11777	100	0	30.8	30.4462	1.14864
6.04612	100	0	45.6	47.8424	4.91757
6.97447	100	0	60.5	66.9211	10.6133
7.64259	100	0	74.9	76.3523	1.93904
8.43465	100	0	84.8	85.774	1.14855
9.09535	100	0	93.5	91.3283	2.32266
10.0094	100	0	97.3	95.7477	1.59536
11.0523	100	0	100.4	98.5696	1.82306
2.88726	105	0	13.3	12.3199	7.36916
3.81413	105	0	27	25.7613	4.58795
4.74594	105	0	44.5	42.9787	3.41865
5.54787	105	0	62	58.5264	5.6025
7.27174	105	0	89.4	84.1464	5.87653
5.09284	85	2	2	1.26076	36.9621
6.57825	85	2	3.6	2.42492	32.641
7.63926	85	2	5.6	3.6962	33.9964
8.91247	85	2	8.4	6.1567	26.7059
10.1857	85	2	12.4	9.72404	21.5804
11.3528	85	2	16.5	14.0752	14.696
12.626	85	2	20.9	19.3606	7.36551
13.8992	85	2	25.7	25.8816	0.706518
16.2334	85	2	37.8	38.3005	1.32419
17.6127	85	2	43.8	45.7841	4.52988
18.6737	85	2	50.6	51.4483	1.67651
19.9469	85	2	57	57.3798	0.666289
21.3263	85	2	63.5	63.9927	0.775865
22.4934	85	2	69.1	69.4183	0.460665
23.6605	85	2	75.1	74.6089	0.653971
25.0398	85	2	79.9	79.9014	0.00181381
26.313	85	2	84.3	84.7321	0.512559
27.4801	85	2	88.8	88.6604	0.157164
28.7533	85	2	91.6	92.2357	0.693942
29.9204	85	2	93.6	94.6717	1.14502
33.7401	85	2	98.4	99.4231	1.03977
38.8329	85	2	100.4	100.926	0.523854
28.9655	125	2	100	99.1039	0.896092
23.13	125	2	95.6	93.6026	2.08932
21.5385	125	2	92.4	90.594	1.95456
20.6897	125	2	90	88.6996	1.44488
19.7347	125	2	86.7	85.8892	0.935143
18.992	125	2	83.5	83.5897	0.107469
18.0371	125	2	79.5	79.7702	0.339832
17.1883	125	2	75.5	76.2209	0.954792
16.4456	125	2	71.1	72.2067	1.55658
15.5968	125	2	65.9	67.722	2.76479
13.8992	125	2	55	56.7563	3.19324
13.0504	125	2	49.4	51.0703	3.38109
12.2016	125	2	43.8	44.4648	1.51773
11.4589	125	2	37.8	39.3042	3.97942
10.6101	125	2	32.1	32.8259	2.26147
9.76127	125	2	27.3	27.3754	0.276333
8.80637	125	2	22.9	21.1642	7.57994
8.27586	125	2	17.7	18.3571	3.7127
7.21485	125	2	14.1	12.9435	8.20246
6.47215	125	2	9.6	10.0473	4.6595
2.33422	90	2	1.2	1.2988	8.23315
5.62334	90	2	21.7	18.055	16.7972
6.47215	90	2	30.1	28.7548	4.46912
7.32095	90	2	40.2	39.9597	0.597727
8.91247	90	2	60.2	62.498	3.81734
10.6101	90	2	77.9	80.0706	2.78633
11.3528	90	2	85.5	85.5324	0.0379377
12.3077	90	2	90.8	89.9696	0.91453
13.1565	90	2	94.8	93.0562	1.83945
13.8992	90	2	96.4	94.7833	1.67709
18.3554	90	2	100	99.3112	0.688841
2.44032	120	2	2.4	2.76086	15.0358
4.03183	120	2	10.8	12.1041	12.075
4.77454	120	2	18.1	19.8318	9.56782
5.62334	120	2	27.7	29.0616	4.91545
6.36605	120	2	38.6	39.1563	1.44129
7.21485	120	2	51	49.4158	3.10633
8.16976	120	2	62.7	61.4839	1.93954
8.91247	120	2	73.1	68.9607	5.66256
9.97347	120	2	82.3	78.6584	4.42482
1.80371	115	2	5.2	4.30722	17.1689
2.65252	115	2	13.7	13.835	0.985627
4.24403	115	2	44.2	41.9537	5.08223
5.94164	115	2	76.3	71.4466	6.36093
8.38196	115	2	97.2	92.3638	4.9755
10.9284	115	2	100	98.7083	1.29172
2.44032	95	2	16.9	11.1805	33.8431
3.50133	95	2	32.9	33.1204	0.669823
4.24403	95	2	51.8	50.6472	2.22554
5.09284	95	2	69.9	70.3239	0.606455
5.94164	95	2	84.7	82.4846	2.6156
1.80371	110	2	14.9	20.1779	35.4224
2.54642	110	2	37.3	42.4908	13.9164
3.18302	110	2	64.3	63.6434	1.02108
4.88064	110	2	94	89.9874	4.2687
1.59151	100	2	19.3	19.2457	0.281463
3.39523	100	2	74.7	77.6027	3.88584
4.24403	100	2	92	89.6376	2.5678
4.03903	85	4	1.1	0.924619	15.9437
7.55107	85	4	6.7	4.42862	33.9012
8.34533	85	4	9.4	5.80653	38.2284
9.33876	85	4	11.7	8.32431	28.852
11.0596	85	4	17.6	14.6397	16.8201
11.7868	85	4	21.3	17.7013	16.8955
12.713	85	4	25	22.0622	11.7511
13.7716	85	4	29.3	27.8889	4.8161
14.565	85	4	33.3	32.3445	2.86951
15.3578	85	4	38	36.8837	2.93754
16.284	85	4	41.8	41.9963	0.469566
17.2094	85	4	46.8	47.0367	0.505833
18.2677	85	4	51.3	53.0246	3.36189
19.0604	85	4	56.4	57.2349	1.48032
19.8534	85	4	60.9	61.3157	0.682594
20.7126	85	4	65.7	65.2651	0.661946
21.7052	85	4	69.4	70.0127	0.882801
22.5644	85	4	74.2	74.0937	0.1433
24.2181	85	4	81.1	80.8221	0.342664
26.0709	85	4	88	87.6871	0.355616
26.9321	85	4	89.9	90.1294	0.255222
27.9251	85	4	92.8	92.7689	0.0334897
28.7863	85	4	94.6	94.7459	0.154213
29.6477	85	4	96	96.1968	0.20498
30.5759	85	4	96.8	97.6375	0.865212
31.5039	85	4	97.8	98.6232	0.841724
32.3654	85	4	99.2	99.3629	0.164181
35.0842	85	4	100.5	100.561	0.0606807
3.44131	125	4	2.2	2.35949	7.24965
4.36894	125	4	3.8	4.77587	25.6808
5.03035	125	4	6.7	6.72786	0.415887
6.61728	125	4	14.4	13.6951	4.89484
7.74163	125	4	19.4	19.9425	2.79647
8.33495	125	4	25	23.8269	4.69226
9.06111	125	4	30.3	29.4705	2.73749
9.98557	125	4	36.7	36.3229	1.02758
10.7116	125	4	42.3	41.8859	0.979015
12.4943	125	4	54.7	56.2143	2.76836
13.419	125	4	60.8	62.9187	3.48469
14.2113	125	4	66.4	68.4097	3.02663
16.7216	125	4	82.1	82.08	0.0243581
17.5148	125	4	86.3	85.3341	1.11928
18.3086	125	4	89.8	88.1038	1.88884
19.2351	125	4	93	90.705	2.46773
20.8247	125	4	96.7	94.2107	2.57428
21.6862	125	4	98	95.6759	2.37149
23.41	125	4	99.4	97.7002	1.71002
25.0017	125	4	99.9	98.9521	0.94888
25.9963	125	4	100.5	99.5045	0.99057
3.17509	90	4	3.5	3.72028	6.29359
3.96864	90	4	7.2	7.31847	1.64537
4.89311	90	4	13.6	13.7077	0.791555
5.61804	90	4	20.7	20.5046	0.944091
6.54109	90	4	29.2	31.2817	7.12911
7.26374	90	4	39.9	42.0349	5.35059
8.05395	90	4	48.6	52.8842	8.81515
8.97524	90	4	59.8	64.0765	7.15135
9.69806	90	4	70.1	71.5282	2.03733
11.4127	90	4	85.2	84.5297	0.786716
12.2716	90	4	90.5	88.9224	1.74317
16.5768	90	4	100.4	97.7656	2.62393
3.76753	120	4	10.4	12.141	16.7404
4.62425	120	4	18.9	21.0354	11.2984
5.41305	120	4	29.8	31.7186	6.43819
6.20168	120	4	40.9	43.1688	5.5471
7.05576	120	4	53.4	55.7359	4.37433
7.91019	120	4	65.3	65.7811	0.736761
8.699	120	4	76.2	74.3067	2.4847
9.48973	120	4	84.2	81.1879	3.57729
11.2072	120	4	95.1	90.968	4.34493
12.0015	120	4	97.7	93.8152	3.97629
12.9295	120	4	98.8	96.0928	2.74009
1.71467	115	4	5.1	3.07728	39.6612
2.50506	115	4	13.6	10.2673	24.5052
3.4253	115	4	26.3	26.0671	0.885721
4.14354	115	4	43.5	41.6501	4.25254
5.06132	115	4	60	62.5624	4.27073
5.91329	115	4	75.7	75.3389	0.476998
8.22022	115	4	97.9	93.9451	4.03977
10.01	115	4	99.8	98.5889	1.21353
10.9385	115	4	100.1	99.6164	0.483152
1.72757	95	4	6.4	5.00117	21.8567
2.45847	95	4	19.1	15.6934	17.8355
3.3887	95	4	35.5	36.6258	3.17115
4.25249	95	4	55.4	59.3231	7.08143
5.04983	95	4	74.5	73.2521	1.67503
5.78073	95	4	88.3	84.15	4.69985
1.59468	110	4	15.4	11.4398	25.7157
2.39203	110	4	38.5	34.9939	9.10665
3.25581	110	4	63.9	64.884	1.53986
4.18605	110	4	84.6	83.4127	1.40339
5.71429	110	4	98.7	95.6811	3.05868
1.59468	100	4	24.4	20.4464	16.2031
2.39203	100	4	52	52.1594	0.306597
3.05648	100	4	79.3	75.1667	5.21225
3.85382	100	4	94.4	89.2017	5.50667
5.04983	100	4	100.5	96.7914	3.69011
1.59468	105	4	31.6	29.5071	6.62307
2.52492	105	4	66	68.2157	3.35708
4.05316	105	4	97.6	95.0409	2.62199
4.90283	85	6	1.9	1.84775	2.74978
5.69788	85	6	3.2	2.70664	15.4176
6.49293	85	6	5	3.86788	22.6424
7.61926	85	6	7.4	6.06698	18.0138
8.48057	85	6	10.1	8.47624	16.0768
9.14311	85	6	13.2	10.4191	21.0677
10.2032	85	6	16.1	14.7016	8.68579
11.0645	85	6	20.4	18.8653	7.52314
12.8534	85	6	28.6	28.5695	0.106716
13.8472	85	6	32.8	33.8237	3.12095
14.6422	85	6	37.6	38.5517	2.53116
16.4973	85	6	47.4	49.4804	4.38903
17.3587	85	6	52.6	54.348	3.32315
18.3525	85	6	57.7	59.4675	3.06319
19.1475	85	6	62.4	62.8688	0.751273
21.0689	85	6	71.7	71.8157	0.161382
21.864	85	6	75.9	75.0978	1.05696
22.7253	85	6	79.4	78.2155	1.49186
23.7191	85	6	82.8	81.873	1.1196
24.6466	85	6	86	84.919	1.25702
25.508	85	6	88.9	87.708	1.34084
26.3693	85	6	91.3	90.2158	1.1875
27.4293	85	6	92.9	92.6491	0.270035
28.2906	85	6	95.2	94.5113	0.723453
33.6572	85	6	100	100.122	0.121956
34.4523	85	6	100.3	100.402	0.101499
2.91519	125	6	1.6	1.53165	4.27208
3.84276	125	6	3.7	3.22469	12.8463
4.5053	125	6	6.1	5.139	15.7541
5.36661	125	6	9.3	8.28439	10.9205
7.08922	125	6	17.5	16.0993	8.00407
7.88428	125	6	22.2	20.5988	7.21252
8.67933	125	6	27.5	25.6126	6.86339
9.47438	125	6	33.1	31.1012	6.03868
10.4682	125	6	38.9	38.5074	1.00916
11.2633	125	6	45	44.721	0.62009
11.992	125	6	51.1	50.2385	1.68589
12.8534	125	6	57.4	57.2566	0.249788
13.6484	125	6	62.7	62.5214	0.284837
14.4435	125	6	68.8	68.1997	0.872589
15.4373	125	6	74.3	74.6366	0.453001
16.2323	125	6	78.6	79.1785	0.736045
17.9549	125	6	86.8	87.3376	0.619342
19.6113	125	6	92.3	92.3904	0.0979095
20.4064	125	6	95	94.2678	0.770702
24.6466	125	6	99.5	99.4388	0.0615045
27.0318	125	6	100	100.429	0.428694
3.11396	90	6	4.8	4.47993	6.66813
3.7765	90	6	9.8	8.25305	15.7852
4.70406	90	6	16.4	15.4735	5.64964
5.56537	90	6	25.1	25.1609	0.242686
6.49293	90	6	34.7	36.5495	5.32993
8.08304	90	6	55.8	57.3087	2.70375
9.0106	90	6	66.1	67.4011	1.96838
10.667	90	6	83.1	81.4369	2.00135
12.3233	90	6	93.7	89.3355	4.6579
16.3648	90	6	100.3	97.3612	2.92997
2.91519	120	6	6.6	5.79681	12.1695
3.90901	120	6	13.5	15.0982	11.8385
4.57155	120	6	22.5	24.2081	7.59146
6.29417	120	6	44.4	49.5067	11.5015
7.15548	120	6	56.3	61.845	9.84906
8.01678	120	6	68	71.1916	4.6935
8.74558	120	6	77.8	77.9536	0.197462
9.67314	120	6	85.4	85.4164	0.0192177
10.4682	120	6	91.8	89.7772	2.20345
12.2571	120	6	97.4	95.808	1.63451
13.8472	120	6	100	98.3282	1.67183
1.72261	115	6	7.1	3.31324	53.3346
2.51767	115	6	18.8	12.2122	35.0414
3.37898	115	6	34.1	31.9144	6.40933
4.10777	115	6	52.4	49.8959	4.77884
4.96908	115	6	69.6	69.2973	0.434905
7.42049	115	6	96.3	93.4995	2.90808
9.20936	115	6	100	98.5486	1.45141
3.31272	95	6	43.7	42.5125	2.71748
4.10777	95	6	64.6	62.759	2.8498
4.90283	95	6	81.2	77.2566	4.85638
3.31272	110	6	73.3	74.4957	1.63126
5.83039	110	6	100	98.2129	1.78711
1.72261	100	6	26.5	33.004	24.5433
5.03534	100	6	100.5	98.2998	2.18921
0.861307	105	6	8.7	9.33105	7.25349
2.38516	105	6	75.4	75.4283	0.037545
3.37898	105	6	93.9	93.6634	0.251981
3.77551	85	8	1.3	1.4133	8.71527
4.64286	85	8	2.6	2.25561	13.2458
6.58163	85	8	7.7	6.11079	20.6391
7.55102	85	8	10.8	9.24186	14.4272
8.26531	85	8	13.8	11.9988	13.0524
9.23469	85	8	18	16.2529	9.70628
11.0714	85	8	27.2	27.5651	1.34239
11.8878	85	8	32	32.9843	3.07604
14.6429	85	8	48.9	51.4969	5.31054
15.5612	85	8	55.6	57.7288	3.82879
16.5306	85	8	61.4	62.8655	2.38677
17.398	85	8	67.2	67.5352	0.498772
18.2653	85	8	72.2	71.7549	0.616483
20.1531	85	8	82	79.3562	3.22417
21.0204	85	8	86.5	82.1	5.08672
3.21429	125	8	2.1	1.70259	18.9245
4.18367	125	8	3.4	3.75541	10.4533
5.05102	125	8	6.3	6.49074	3.02762
6.73469	125	8	14.3	13.2196	7.55507
7.70408	125	8	19.6	18.6361	4.91775
8.67347	125	8	25.4	25.0295	1.45862
9.54082	125	8	32.3	30.8333	4.54086
10.5102	125	8	39.4	38.8319	1.44177
11.4286	125	8	46.6	46.524	0.163119
12.2959	125	8	54	54.3868	0.716212
13.2653	125	8	61.1	62.9217	2.98147
14.1327	125	8	68	69.3166	1.93617
15.102	125	8	75.4	76.4853	1.43935
16.0204	125	8	80.7	81.9996	1.6104
16.8878	125	8	85.7	86.5793	1.02597
24.0816	125	8	99.5	100.156	0.659567
25	125	8	100	100.462	0.461959
4.18367	90	8	11.1	11.4982	3.58708
6.02041	90	8	29.1	30.9272	6.27899
8.77551	90	8	62.2	65.8515	5.87062
10.5612	90	8	81.5	81.0495	0.552704
14.2347	90	8	98.9	94.5604	4.38789
15.102	90	8	100	96.0128	3.98721
3.21429	120	8	8.5	6.89154	18.9231
4.08163	120	8	17.2	16.1317	6.21082
5.91837	120	8	43.1	43.4141	0.728808
6.93878	120	8	57.9	58.691	1.3661
7.80612	120	8	72	70.3536	2.28667
8.72449	120	8	82.5	79.5338	3.59535
9.69388	120	8	90.2	86.9637	3.58787
13.2653	120	8	100.3	98.3374	1.95672
2.65306	115	8	18.8	13.741	26.9098
4.64286	115	8	56.6	61.7403	9.08186
5.5102	115	8	74.6	78.3631	5.04434
6.37755	115	8	87.8	88.3043	0.574342
2.80612	95	8	23	23.0566	0.24595
5.5102	95	8	81.2	79.4767	2.12228
6.32653	95	8	92.1	87.0808	5.44969
8.16327	95	8	100	95.8497	4.15028
1.78571	110	8	22	16.0861	26.8813
2.65306	110	8	50.3	52.1128	3.6039
5.30612	110	8	98.1	96.7324	1.39411
0.867347	100	8	4	4.28219	7.05485
3.57143	100	8	83.3	86.803	4.2053
5.45918	100	8	99.7	98.1913	1.51324
1.83673	105	8	42.1	41.8128	0.68208
3.57143	105	8	95.5	93.8865	1.68952
4.4898	105	8	100	98.2338	1.76622
