# Supplementary material for: Estimating the Relative Crystallinity of Biodegradable Polylactic Acid and Polyglycolide Polymer Composites by Machine Learning Methodologies
Source: Polymers (Basel). 2022 Jan 28;14(3):527. doi: 10.3390/polym14030527 (PMC8840207; doi:10.3390/polym14030527)
Supplement: Supplementary file 1 [file polymers-14-00527-s001.zip › polymers-1505698-supplementary/Supplementary_files/Matlab_code/How to use.txt]

***** Do not change the files' name and their locations ***** 
1- Open Matlab software
2- Add Matlab_Code folder to the current directory of Matlab software
3- Type RunIt in the Command Window and hit Enter
4- Enter the requested information
5- Check the displayed result
